# Supplementary material for: Catalase Mediates the Inhibitory Actions of PPARδ against Angiotensin II-Triggered Hypertrophy in H9c2 Cardiomyocytes
Source: Antioxidants (Basel). 2021 Jul 29;10(8):1223. doi: 10.3390/antiox10081223 (PMC8388952; doi:10.3390/antiox10081223)
Supplement: Supplementary file 1 [file antioxidants-10-01223-s001.zip]

Archive with 1 entries (1 files):
- antioxidants-1296101-supplementary.pdf
